# Supplementary material for: Deconvolution of haematological cancer methylation patterns reveals a predominantly non-disease related proliferation signal and uncovers true disease associated methylation changes
Source: Br J Cancer. 2025 Oct 31;134(1):108–18. doi: 10.1038/s41416-025-03239-3 (PMC12764965; doi:10.1038/s41416-025-03239-3)
Supplement: Supplementary file 3 — Supplementary Tables [file 41416_2025_3239_MOESM3_ESM.xlsx]

## Sheet: Sup Table 1, 2
Supplementary Table 1
Cancer related DMRs with correlation to gene expression
Gene	Chr	Distance to TSS	DMR start	DMR end	No. CpG sites	Correlation
SPATA6	chr1	0	48937250	48938264	9	Negative
ZAP70	chr2	-10	98329337	98330020	7	Negative
ZNF507	chr19	-120773a	32715385	32715740	4	Negative
GALR1	chr18	+649807	75611816	75612223	4	Negative
PDS5B	chr13	+2381	33162946	33163175	2	Positivea
SFSWAP	chr12	+63958	132259591	132259869	3	Positive
MAP4K4	chr2	-41727	102272387	102272437	2	Positive
TCF12	chr15	+299960	57510284	57510575	3	Positive
ELF5	chr11	+1882	34533294	34533464	2	Positive
REPIN1	chr7	+2445	150067807	150067896	2	Positive
aHighlighted in red are criteria used to exclude loci where the differential expression is less likely to be directly the result of DMR methylation. This includes loci where the distance to the nearest TSS is very large (>20kb) and where the correlation is positive.
Supplementary Table 2
Identified candidate functional genes
Disease	Gene	Candidate typea	Methylation mappingb	Subtype Analaysisc
ALL	THEM4	TSG	Yes	Yes
ALL	MAP9	TSG	Yes	Yes
ALL	SLC22A15	TSG	Yes	Yes
ALL	TTC12	TSG	Yes	Yes
ALL	DTD1	TSG	Yes	No
ALL	NPY	DSDG	Yes	Yes
ALL	BMP2	DSDG	Yes	Yes
ALL	CTGF	DSDG	No	Yes
ALL	ZNF423	DSDG	Yes	Yes
ALL	SMIM3	DSDG	Yes	No
ALL	CMTM2	DSDG	Yes	No
CLL	SNX18	DSDG	Yes	Yes
MCL	SOX11	DSDG	Yes	Yes
MCL	PAPPA	DSDG	No	Yes
MCL	MFHAS1	DSDG	No	Yes
PCNSL	FSCN1	TSG	Yes	Yes
PCNSL	STMN4	DSDG	Yes	No
aTSG; tumour surpressor candidate, identified as having disease specific hypermethylation and loss of expression. DSDG; disease specific dependency gene candidate, identified as having disease specific lack of acquired methylation and increased expression
bAlso identified by the methylation mapping approach
cBased on our previously published approach (ref 5)
